# Supplementary material for: Evolution of foraging behaviour induces variable complexity-stability relationships in mutualist-exploiter-predator communities
Source: PLoS Comput Biol. 2025 Jul 9;21(7):e1013245. doi: 10.1371/journal.pcbi.1013245 (PMC12240360; doi:10.1371/journal.pcbi.1013245)
Supplement: S6 Appendix — (ZIP) [file pcbi.1013245.s006.zip]

Archive with 61 entries (51 files):
- S6_Appendix/
- S6_Appendix/Fig A in S3 Appendix/
- S6_Appendix/Fig A in S3 Appendix/adapt_dy_xiu2.m
- S6_Appendix/Fig A in S3 Appendix/adapt_xiu2.m
- S6_Appendix/Fig A in S3 Appendix/equal0005_xiu2.mat
- S6_Appendix/Fig A in S3 Appendix/equilibrium_xiu2.m
- S6_Appendix/Fig A in S3 Appendix/fig2_xiu_R.fig
- S6_Appendix/Fig A in S3 Appendix/fig2_xiu_R.m
- S6_Appendix/Fig A in S3 Appendix/jacob_xiu.m
- S6_Appendix/Fig A in S3 Appendix/situ1_real_xiu.mat
- S6_Appendix/Fig A in S3 Appendix/situ2_real_xiu.mat
- S6_Appendix/Fig A in S3 Appendix/situ3_real_xiu.mat
- S6_Appendix/Fig A in S3 Appendix/situ4_real_xiu.mat
- S6_Appendix/Fig A in S4 Appendix/
- S6_Appendix/Fig A in S4 Appendix/adapt.m
- S6_Appendix/Fig A in S4 Appendix/runfig.m
- S6_Appendix/Figure 2/
- S6_Appendix/Figure 2/Figure 2A/
- S6_Appendix/Figure 2/Figure 2A/bifur_r.m
- S6_Appendix/Figure 2/Figure 2A/ttyy.m
- S6_Appendix/Figure 2/Figure 2B/
- S6_Appendix/Figure 2/Figure 2B/lorenz_jac.m
- S6_Appendix/Figure 2/Figure 2B/lyapunov.m
- S6_Appendix/Figure 2/Figure 2B/run_lyapunov.m
- S6_Appendix/Figure 2/Figure 2C-D/
- S6_Appendix/Figure 2/Figure 2C-D/runwanglin.m
- S6_Appendix/Figure 2/Figure 2C-D/wanglin.m
- S6_Appendix/Figure 3/
- S6_Appendix/Figure 3/beta&u final.fig
- S6_Appendix/Figure 3/equal_0001.mat
- S6_Appendix/Figure 3/equilibrium.m
- S6_Appendix/Figure 3/jacob.m
- S6_Appendix/Figure 3/situ1_real_small.mat
- S6_Appendix/Figure 3/situ2_real_small.mat
- S6_Appendix/Figure 3/situ3_real_small.mat
- S6_Appendix/Figure 3/situ4_real_small.mat
- S6_Appendix/Figure 4/
- S6_Appendix/Figure 4/10figure4beta016g008.fig
- S6_Appendix/Figure 4/11figure4beta016g028.fig
- S6_Appendix/Figure 4/12figure4beta016g048.fig
- S6_Appendix/Figure 4/1figure4beta01g008.fig
- S6_Appendix/Figure 4/2figure4beta01g028.fig
- S6_Appendix/Figure 4/3figure4beta01g048.fig
- S6_Appendix/Figure 4/4figure4beta012g008.fig
- S6_Appendix/Figure 4/5figure4beta012g028.fig
- S6_Appendix/Figure 4/6figure4beta012g048.fig
- S6_Appendix/Figure 4/7figure4beta014g008.fig
- S6_Appendix/Figure 4/8figure4beta014g028.fig
- S6_Appendix/Figure 4/9figure4beta014g048.fig
- S6_Appendix/Figure 4/adapt.m
- S6_Appendix/Figure 4/Figure4 g&beta.fig
- S6_Appendix/Figure 4/newrun.m
- S6_Appendix/Figure 4/plot.m
- S6_Appendix/Figure 5/
- S6_Appendix/Figure 5/FIG5.xlsx
- S6_Appendix/Figure 5/fig5nihe.opju
- S6_Appendix/Figure 5/figure5.fig
- S6_Appendix/Figure 5/figure5final_empirical.m
- S6_Appendix/README.md
- S6_Appendix/README.txt
- S6_Appendix/S6_Appendix.docx
