# Supplementary material for: Evolution of foraging behaviour induces variable complexity-stability relationships in mutualist-exploiter-predator communities
Source: PLoS Comput Biol. 2025 Jul 9;21(7):e1013245. doi: 10.1371/journal.pcbi.1013245 (PMC12240360; doi:10.1371/journal.pcbi.1013245)
Supplement: S6 Appendix — (ZIP) [file pcbi.1013245.s006.zip › S6_Appendix/Fig A in S3 Appendix/adapt_dy_xiu2.m]

clear,clc
dbstop if error
tic
n=6;
r1=1;m2=0.4;v=0.3;k=0.2;alpha1=0.1; %修改参数

alpha0=0.1;alphac=0.1;alphap=0.1;
ac=0.2;uc=0.25;u0=.2;
d0=0.1;di=ones(n,1)*0.1;dc=0.1;dp=0.1;
ec=1;ep=1;

g=unifrnd(0.1,0.1,n+1,1);

Beta=unifrnd(0.1,0.1,n+1,n+1);
Beta=triu(Beta,1)+tril(Beta,-1); % n+1阶方阵，此行参数为随意取值
ui=ones(n,1)*0.15;U=[u0;ui];

thei=unifrnd(0.2,0.2,n,1)./n;
F0=unifrnd(0.5,0.5,1,1);
Fi=unifrnd(0.25,0.35,n,1);  % when n >= 2
C=unifrnd(0.2,0.2,1,1);
P=unifrnd(0.1,0.1,1,1);

t0=[0 500000];rho0=[F0;Fi;C;P;0.6;thei;0.2;0.8];
[t,rho]=ode45(@(t,rho)adapt_xiu2(t,n,rho,Beta,alpha0,ac,u0,d0,ui,di,ec,uc,dc,alphac,ep,dp,alphap,g,U,r1,m2,k,v,alpha1),t0,rho0);

zzz=[rho(:,1:n+3) rho(:,2*n+6)];
subplot(2,1,1);plot(t,zzz,'Linewidth',1.5)
xlabel('Time');ylabel('density');
subplot(2,1,2);plot(t,rho(:,n+4:2*n+5),'Linewidth',1.5)
xlabel('Time');ylabel('foraging efforts');
set(gca,'FontSize',16,'Fontname','Times new roman','Linewidth',3);

y=mean(rho(round(end*0.8):end,:))

sum((y(1:n+3)>1e-7))==9 
sum(y(2*n+6)>1e-7)==1 
sum(y(n+4:2*n+5)>0)==8


toc
