# Supplementary material for: Evolution of foraging behaviour induces variable complexity-stability relationships in mutualist-exploiter-predator communities
Source: PLoS Comput Biol. 2025 Jul 9;21(7):e1013245. doi: 10.1371/journal.pcbi.1013245 (PMC12240360; doi:10.1371/journal.pcbi.1013245)
Supplement: S6 Appendix — (ZIP) [file pcbi.1013245.s006.zip › S6_Appendix/Fig A in S3 Appendix/adapt_xiu2.m]

function output=adapt_xiu2(~,n,rho,Beta,alpha0,ac,u0,d0,ui,di,ec,uc,dc,alphac,ep,dp,alphap,g,U,r1,m2,k,v,alpha1)
% rho分别为F0(1)，Fi(2:n+1)，C(n+2)，P(n+3)，Theta0(n+4)，Thetai(n+5:2*n+4)，ThetaC(2*n+5),R（2*n+6）
% rho(rho<1e-14)=0;
ADDbf=sum(Beta'.*(repmat(rho(1:n+1),1,n+1))',2);
% output(1,1)=rho(1).* (r0 -alpha0*rho(1) -ADDbf(1) -ac.*rho(n+2) -rho(n+4).*u0.*rho(n+3) -d0);
% output(2:n+1,1)=rho(2:n+1).* (ri.*(1-(rho(2:n+1)./(rho(1)./q))) -ADDbf(2:n+1) -rho(n+5:2*n+4).*ui.*rho(n+3) -di);

output(2*n+6,1)=r1*rho(2*n+6)*(1-rho(1)/(rho(1)./k))-m2*rho(2*n+6).*rho(1)-v*rho(2*n+6)*sum(rho(2:n+1));

output(1,1)= rho(1).* (m2*rho(2*n+6)-alpha0*rho(1)-ADDbf(1) -ac.*rho(n+2) -rho(n+4).*u0.*rho(n+3) -d0);
output(2:n+1,1)=rho(2:n+1).* (v.*rho(2*n+6)-alpha1.*rho(2:n+1)-ADDbf(2:n+1) -rho(n+5:2*n+4).*ui.*rho(n+3) -di);

output(n+2,1)=rho(n+2).* (ec.*ac.*rho(1) -rho(2*n+5).*uc.*rho(n+3) -alphac.*rho(n+2) -dc);
sui=ep.* (sum(U.*rho(n+4:2*n+4).*rho(1:n+1)) +rho(2*n+5).*uc.*rho(n+2));
output(n+3,1)=rho(n+3).*( sui-alphap.*rho(n+3) -dp);
output(n+4:2*n+4,1)=g.*rho(n+4:2*n+4).* (ep.*U.*rho(1:n+1) -sui);
output(2*n+5,1)=-sum(g.*rho(n+4:2*n+4).* (ep.*U.*rho(1:n+1) -sui),1); 
