# Supplementary material for: Evolution of foraging behaviour induces variable complexity-stability relationships in mutualist-exploiter-predator communities
Source: PLoS Comput Biol. 2025 Jul 9;21(7):e1013245. doi: 10.1371/journal.pcbi.1013245 (PMC12240360; doi:10.1371/journal.pcbi.1013245)
Supplement: S6 Appendix — (ZIP) [file pcbi.1013245.s006.zip › S6_Appendix/Fig A in S3 Appendix/equilibrium_xiu2.m]

%% 先计算平衡点
clear,clc
dbstop if error
tic
n=1;  
r1=1;m2=0.4;k=0.2;v=0.3;
alp0=0.1;alpc=0.1;alpp=0.1;alp1=0.1;
ac=0.2;uc=0.25;u0=0.2;
d0=0.1;d1=0.1;dc=0.1;dp=0.1;
ec=1;ep=1;g=0.1;

%% key parameters
uu1=0:0.005:0.3; bb=0:0.005:0.18; 
situ=cell(length(uu1),length(bb));
situ1=cell(length(uu1),length(bb));situ2=cell(length(uu1),length(bb));
situ3=cell(length(uu1),length(bb));situ4=cell(length(uu1),length(bb));
for U=1:length(uu1)
    u1=uu1(U)
    for Beta=1:length(bb)
        b=bb(Beta)
        
        %% 找到该组参数下的所有解
        syms R F0 F1 C P theta0 theta1 thetac  %1、定义变量
        eqns=[thetac==1-theta0-theta1,
            r1*R*(1-R./(F0/k))-m2*R*F0-v*R*F1==0,
            m2*R-alp0*F0-b*F1-ac*C-theta0*u0*P-d0==0,
            v*R-alp1*F1-b*F0-theta1*u1*P-d1==0,
            ec*ac*F0-thetac*uc*P-alpc*C-dc==0,
            ep*(theta0*u0*F0+theta1*u1*F1+thetac*uc*C)-dp-alpp*P==0,
            g*theta0*(ep*u0*F0-ep*(theta0*u0*F0+theta1*u1*F1+thetac*uc*C))==0,
            g*theta1*(ep*u1*F1-ep*(theta0*u0*F0+theta1*u1*F1+thetac*uc*C))==0];
        vars = [R F0 F1 C P theta0 theta1 thetac];
        [solR,solF0,solF1,solC,solP,soltheta0,soltheta1,solthetac] = solve(eqns,vars);
        solutions = [solR,solF0,solF1,solC,solP,soltheta0,soltheta1,solthetac];  %将各对解析解放到一个矩阵中
        fans=vpa(solutions,5);  %将矩阵中的解析解变换成数值解，并保留到小数点后5位
        fan=eval(fans); %转化为double型普通矩阵
        ph=zeros(size(fan,1),8);
        for i=1:size(fan,1)
            fa=fan(i,:);
            if sum(fa(1:5)>0)==5 && sum(fa(6:8)>=0)==3 && fa(7)>0
                ph(i,:)=fa;
            end
        end
        ph(all(ph==0,2),:)=[];
        situ{U,Beta}=ph;
        
        %% 把不同网络结构的解分类
        for j=1:size(ph,1)
            phh=ph(j,:);
            if phh(6)>0 && phh(7)>0 && phh(8)==0
                situ1{U,Beta}=phh;  %situation1 theta0>0,theta1>0,thetac=0
            elseif phh(6)==0 && phh(7)>0 && phh(8)>0
                situ2{U,Beta}=phh; %situation2 theta0=0,theta1>0,thetac>0
            elseif phh(6)==0 && phh(7)==1 && phh(8)==0
                situ3{U,Beta}=phh; %situation3 theta0=0,theta1=1,thetac=0
            elseif phh(6)>0 && phh(7)>0 && phh(8)>0
                situ4{U,Beta}=phh; %situation4 theta0>0,theta1>0,thetac>0
            end
        end
    end
end
toc
save equal0005_xiu2
