# Supplementary material for: Evolution of foraging behaviour induces variable complexity-stability relationships in mutualist-exploiter-predator communities
Source: PLoS Comput Biol. 2025 Jul 9;21(7):e1013245. doi: 10.1371/journal.pcbi.1013245 (PMC12240360; doi:10.1371/journal.pcbi.1013245)
Supplement: S6 Appendix — (ZIP) [file pcbi.1013245.s006.zip › S6_Appendix/Fig A in S3 Appendix/fig2_xiu_R.m]

clc,clear
load('situ1_real_xiu.mat')
load('situ2_real_xiu.mat')
load('situ3_real_xiu.mat')
load('situ4_real_xiu.mat')
uu1=0:0.005:0.3;
bb=0:0.005:0.18;

figure(1),
subplot(2,2,1),surf(bb,uu1,situ1_real,'LineStyle','none'),view(2),colorbar,colormap(jet)
xlim([0 0.18]);ylim([0 0.3]);caxis([-0.0143  0.0364]);
xlabel('Beta');ylabel('u1');grid off
set(gca,'FontSize',16,'Fontname','Times new roman','Linewidth',3,'FontWeight','bold')

subplot(2,2,2),surf(bb,uu1,situ2_real,'LineStyle','none'),view(2),colorbar
xlim([0 0.18]);ylim([0 0.3]);caxis([-0.0143  0.0364]);
xlabel('Beta');ylabel('u1');grid off
set(gca,'FontSize',16,'Fontname','Times new roman','Linewidth',3,'FontWeight','bold')

subplot(2,2,3),surf(bb,uu1,situ3_real,'LineStyle','none'),view(2),colorbar
xlim([0 0.18]);ylim([0 0.3]);caxis([-0.0143  0.0364]);
xlabel('Beta');ylabel('u1');grid off
set(gca,'FontSize',16,'Fontname','Times new roman','Linewidth',3,'FontWeight','bold')

subplot(2,2,4),surf(bb,uu1,situ4_real,'LineStyle','none'),view(2),colorbar
xlim([0 0.18]);ylim([0 0.3]);caxis([-0.0143  0.0364]);
xlabel('Beta');ylabel('u1');grid off
% colorbar('YTickLabel',{'-0.006','-0.004 ','-0.002 ','0 ','0.002 ','0.004 ','0.006 ','0.008 ','0.01 '})
set(gca,'FontSize',16,'Fontname','Times new roman','Linewidth',3,'FontWeight','bold')


 % -0.0027   0.0355
  % 0.0081   0.0189
  % 0.0039   0.0364
  % -0.0143  0.0158
