# Supplementary material for: Evolution of foraging behaviour induces variable complexity-stability relationships in mutualist-exploiter-predator communities
Source: PLoS Comput Biol. 2025 Jul 9;21(7):e1013245. doi: 10.1371/journal.pcbi.1013245 (PMC12240360; doi:10.1371/journal.pcbi.1013245)
Supplement: S6 Appendix — (ZIP) [file pcbi.1013245.s006.zip › S6_Appendix/Fig A in S3 Appendix/jacob_xiu.m]

clear,clc
%% key parameters
load('equal0005_xiu2.mat')

n=1;  
r1=1;m2=0.4;k=0.2;v=0.3;alp1=0.1;
alp0=0.1;alpc=0.1;alpp=0.1;
ac=0.2;uc=0.25;u0=0.2;
d0=0.1;d1=0.1;dc=0.1;dp=0.1;
ec=1;ep=1;g=0.1;

situ1_real=zeros(length(uu1),length(bb));
situ2_real=zeros(length(uu1),length(bb));
situ3_real=zeros(length(uu1),length(bb));
situ4_real=zeros(length(uu1),length(bb));

%% Jacobi¾ØÕó¼ÆËã
for U=1:length(uu1)
    u1=uu1(U);
    for Beta=1:length(bb)
        b=bb(Beta);
        [u1 b]
        p_star=situ1{U,Beta};
        if isempty(p_star)
            situ1_real(U,Beta)=nan;
        else
            syms R F0 F1 C P theta0 theta1  %1¡¢¶¨Òå±äÁ¿
            rr=r1*R*(1-R./(F0./k))-m2*R*F0-v*R*F1;
            f0=F0*(m2*R-alp0*F0-ac*C-theta0*u0*P-d0-b*F1);
            f1=F1*(v*R-alp1*F1-theta1*u1*P-d1-b*F0);
            c=C*(ec*ac*F0-(1-theta0-theta1)*uc*P-alpc*C-dc);
            p=P*(ep*(theta0*u0*F0+theta1*u1*F1+(1-theta0-theta1)*uc*C)-dp-alpp*P);
            t0=g*theta0*(ep*u0*F0-ep*(theta0*u0*F0+theta1*u1*F1+(1-theta0-theta1)*uc*C));
            t1=g*theta1*(ep*u1*F1-ep*(theta0*u0*F0+theta1*u1*F1+(1-theta0-theta1)*uc*C));
      
            y=[rr;f0;f1;c;p;t0;t1];  %2¡¢ÊäÈëfµÄ±í´ïÊ½
            x=[R F0 F1 C P theta0 theta1];
            J=jacobian(y,x);  %3¡¢Ö±½Óµ÷ÓÃjacobianº¯Êý
            J1=subs(J,x,p_star(1:end-1));
            JJ=eval(J1); %×ª»¯ÎªdoubleÐÍÆÕÍ¨¾ØÕó
            E=eig(JJ); %Çó½âÌØÕ÷Öµ
            situ1_real(U,Beta)=max(real(E));
        end
    end
end

for U=1:length(uu1)
    u1=uu1(U);
    for Beta=1:length(bb)
        b=bb(Beta);
        [u1 b]
        p_star=situ2{U,Beta};
        if isempty(p_star)
            situ2_real(U,Beta)=nan;
        else
            syms R F0 F1 C P theta0 theta1  %1¡¢¶¨Òå±äÁ¿
            rr=r1*R*(1-R./(F0./k))-m2*R*F0-v*R*F1;
            f0=F0*(m2*R-alp0*F0-ac*C-theta0*u0*P-d0-b*F1);
            f1=F1*(v*R-alp1*F1-theta1*u1*P-d1-b*F0);
            c=C*(ec*ac*F0-(1-theta0-theta1)*uc*P-alpc*C-dc);
            p=P*(ep*(theta0*u0*F0+theta1*u1*F1+(1-theta0-theta1)*uc*C)-dp-alpp*P);
            t0=g*theta0*(ep*u0*F0-ep*(theta0*u0*F0+theta1*u1*F1+(1-theta0-theta1)*uc*C));
            t1=g*theta1*(ep*u1*F1-ep*(theta0*u0*F0+theta1*u1*F1+(1-theta0-theta1)*uc*C));
      
            y=[rr;f0;f1;c;p;t0;t1];  %2¡¢ÊäÈëfµÄ±í´ïÊ½
            x=[R F0 F1 C P theta0 theta1];
            J=jacobian(y,x);  %3¡¢Ö±½Óµ÷ÓÃjacobianº¯Êý
            J1=subs(J,x,p_star(1:end-1));
            JJ=eval(J1); %×ª»¯ÎªdoubleÐÍÆÕÍ¨¾ØÕó
            E=eig(JJ); %Çó½âÌØÕ÷Öµ
            situ2_real(U,Beta)=max(real(E));
        end
    end
end

for U=1:length(uu1)
    u1=uu1(U);
    for Beta=1:length(bb)
        b=bb(Beta);
        [u1 b]
        p_star=situ3{U,Beta};
        if isempty(p_star)
            situ3_real(U,Beta)=nan;
        else
            syms R F0 F1 C P theta0 theta1  %1¡¢¶¨Òå±äÁ¿
            rr=r1*R*(1-R./(F0./k))-m2*R*F0-v*R*F1;
            f0=F0*(m2*R-alp0*F0-ac*C-theta0*u0*P-d0-b*F1);
            f1=F1*(v*R-alp1*F1-theta1*u1*P-d1-b*F0);
            c=C*(ec*ac*F0-(1-theta0-theta1)*uc*P-alpc*C-dc);
            p=P*(ep*(theta0*u0*F0+theta1*u1*F1+(1-theta0-theta1)*uc*C)-dp-alpp*P);
            t0=g*theta0*(ep*u0*F0-ep*(theta0*u0*F0+theta1*u1*F1+(1-theta0-theta1)*uc*C));
            t1=g*theta1*(ep*u1*F1-ep*(theta0*u0*F0+theta1*u1*F1+(1-theta0-theta1)*uc*C));
      
            y=[rr;f0;f1;c;p;t0;t1];  %2¡¢ÊäÈëfµÄ±í´ïÊ½
            x=[R F0 F1 C P theta0 theta1];
            J=jacobian(y,x);  %3¡¢Ö±½Óµ÷ÓÃjacobianº¯Êý
            J1=subs(J,x,p_star(1:end-1));
            JJ=eval(J1); %×ª»¯ÎªdoubleÐÍÆÕÍ¨¾ØÕó
            E=eig(JJ); %Çó½âÌØÕ÷Öµ
            situ3_real(U,Beta)=max(real(E));
        end
    end
end

for U=1:length(uu1)
    u1=uu1(U);
    for Beta=1:length(bb)
        b=bb(Beta);
        [u1 b]
        p_star=situ4{U,Beta};
        if isempty(p_star)
            situ4_real(U,Beta)=nan;
        else
            syms R F0 F1 C P theta0 theta1  %1¡¢¶¨Òå±äÁ¿
            rr=r1*R*(1-R./(F0./k))-m2*R*F0-v*R*F1;
            f0=F0*(m2*R-alp0*F0-ac*C-theta0*u0*P-d0-b*F1);
            f1=F1*(v*R-alp1*F1-theta1*u1*P-d1-b*F0);
            c=C*(ec*ac*F0-(1-theta0-theta1)*uc*P-alpc*C-dc);
            p=P*(ep*(theta0*u0*F0+theta1*u1*F1+(1-theta0-theta1)*uc*C)-dp-alpp*P);
            t0=g*theta0*(ep*u0*F0-ep*(theta0*u0*F0+theta1*u1*F1+(1-theta0-theta1)*uc*C));
            t1=g*theta1*(ep*u1*F1-ep*(theta0*u0*F0+theta1*u1*F1+(1-theta0-theta1)*uc*C));
      
            y=[rr;f0;f1;c;p;t0;t1];  %2¡¢ÊäÈëfµÄ±í´ïÊ½
            x=[R F0 F1 C P theta0 theta1];
            J=jacobian(y,x);  %3¡¢Ö±½Óµ÷ÓÃjacobianº¯Êý
            J1=subs(J,x,p_star(1:end-1));
            JJ=eval(J1); %×ª»¯ÎªdoubleÐÍÆÕÍ¨¾ØÕó
            E=eig(JJ); %Çó½âÌØÕ÷Öµ
            situ4_real(U,Beta)=max(real(E));
        end
    end
end

figure(2),
subplot(2,2,1),surf(bb,uu1,situ1_real,'LineStyle','none'),view(2),colorbar,colormap(jet)
xlim([0 0.18]);ylim([0 0.3]);caxis([min(situ1_real(:)) max(situ1_real(:))]);
xlabel('Beta');ylabel('u1');grid off
set(gca,'FontSize',16,'Fontname','Times new roman','Linewidth',3,'FontWeight','bold')

subplot(2,2,2),surf(bb,uu1,situ2_real,'LineStyle','none'),view(2),colorbar
xlim([0 0.18]);ylim([0 0.3]);caxis([min(situ2_real(:)) max(situ2_real(:))]);
xlabel('Beta');ylabel('u1');grid off
set(gca,'FontSize',16,'Fontname','Times new roman','Linewidth',3,'FontWeight','bold')

subplot(2,2,3),surf(bb,uu1,situ3_real,'LineStyle','none'),view(2),colorbar
xlim([0 0.18]);ylim([0 0.3]);caxis([min(situ3_real(:)) max(situ3_real(:))]);
xlabel('Beta');ylabel('u1');grid off
set(gca,'FontSize',16,'Fontname','Times new roman','Linewidth',3,'FontWeight','bold')

subplot(2,2,4),surf(bb,uu1,situ4_real,'LineStyle','none'),view(2),colorbar
xlim([0 0.18]);ylim([0 0.3]);
% caxis([min(situ4_real(:)) max(situ4_real(:))]);
xlabel('Beta');ylabel('u1');grid off
% colorbar('YTickLabel',{'-0.006','-0.004 ','-0.002 ','0 ','0.002 ','0.004 ','0.006 ','0.008 ','0.01 '})
set(gca,'FontSize',16,'Fontname','Times new roman','Linewidth',3,'FontWeight','bold')
