# Supplementary material for: Evolution of foraging behaviour induces variable complexity-stability relationships in mutualist-exploiter-predator communities
Source: PLoS Comput Biol. 2025 Jul 9;21(7):e1013245. doi: 10.1371/journal.pcbi.1013245 (PMC12240360; doi:10.1371/journal.pcbi.1013245)
Supplement: S6 Appendix — (ZIP) [file pcbi.1013245.s006.zip › S6_Appendix/Fig A in S4 Appendix/runfig.m]

clear,clc
dbstop if error
tic
n=6;  

r0=0.5;
ri=[0.3497;0.3473;0.3649;0.3474;0.3500;0.3617];%ri=unifrnd(0.3,0.4,n,1)
alpha0=0.13;alphac=0.12;alphap=0.1;
ac=0.2;uc=0.2;u0=.11;
d0=0.05;dc=0.05;dp=0.05;di=ones(n,1)*0.05;
ec=1;ep=1;
q=unifrnd(.25,.25);

g=unifrnd(0.28,0.28,n+1,1);
bbb=0.09;  %beta
ui=ones(n,1)*0.3;
%%%% key parameters
Beta=unifrnd(bbb,bbb,n+1,n+1);
Beta=triu(Beta,1)+tril(Beta,-1); % n+1½×·½Õó£¬´ËÐÐ²ÎÊýÎªËæÒâÈ¡Öµ
U=[u0;ui];
thei=unifrnd(0.2,0.2,n,1)./n;
F0=unifrnd(0.5,0.5,1,1);
Fi=[0.2696;0.2805;0.2818;0.3105;0.2965;0.2871];%Fi=unifrnd(0.25,0.35,n,1)  
C=unifrnd(0.2,0.2,1,1);
P=unifrnd(0.1,0.1,1,1);
t0=[0 50000];rho0=[F0;Fi;C;P;0.6;thei;0.2];

[t,rho]=ode45(@(t,rho)adapt(t,n,rho,Beta,r0,alpha0,ac,u0,d0,ri,q,ui,di,ec,uc,dc,alphac,ep,dp,alphap,g,U),t0,rho0);
subplot(3,1,1);plot(t,rho(:,1:n+3),'Linewidth',2)
xlabel('Time');ylabel('density');
set(gca,'FontSize',16,'Fontname','Times new roman','Linewidth',3);
subplot(3,1,2);plot(t,rho(:,n+4:2*n+5),'Linewidth',2)
xlabel('Time');ylabel('foraging efforts');
set(gca,'FontSize',16,'Fontname','Times new roman','Linewidth',3);
y=mean(rho(round(end*0.8):end,:))
find(y(1:n+3)>1e-6)
toc
subplot(3,1,3);plot3(rho(:,1),rho(:,n+2),rho(:,n+3),'Linewidth',0.5)
set(gca,'FontSize',16,'Fontname','Times new roman','Linewidth',3);
