# Supplementary material for: Evolution of foraging behaviour induces variable complexity-stability relationships in mutualist-exploiter-predator communities
Source: PLoS Comput Biol. 2025 Jul 9;21(7):e1013245. doi: 10.1371/journal.pcbi.1013245 (PMC12240360; doi:10.1371/journal.pcbi.1013245)
Supplement: S6 Appendix — (ZIP) [file pcbi.1013245.s006.zip › S6_Appendix/Figure 2/Figure 2A/bifur_r.m]

clc;clear;

Z=[];

for r=linspace(0,0.5,501);

% 
r0=0.5;r1=0.35;alf0=0.13;alfc=0.12;alfp=0.1;q=.25; ec=1;ep=1;
u0=0.11;uc=0.2;ac=0.2; u1=0.15;d0=0.05;d1=0.05;dc=0.05;dp=0.05;
%g=0.27;  %%% 0---0.5     %%BIFURCATION PARAMETER
beta=0.18;%%% 0---0.18    %%BIFURCATION PARAMETER

[T,Y]=ode45('ttyy',[0,20000],[0.5;0.3;0.2;0.1;0.6;0.2;0.2;
        r0;alf0;beta;
        ac;u0;d0;r1;q;
        u1;d1;ec;uc;dc;
        alfc;ep;dp;alfp;r]);
[T,Y]=ode45('ttyy',[0,30000],Y(length(Y),:));
Y(:,1)=Y(:,2)-Y(:,1);

%
for k=2:length(Y)
f=k-1;
if Y(k,1)<0
if Y(f,1)>0
y=Y(k,2)-Y(k,1)*(Y(f,2)-Y(k,2))/(Y(f,1)-Y(k,1));
Z=[Z r+abs(y)*i];
end
else
if Y(f,1)<0
y=Y(k,2)-Y(k,1)*(Y(f,2)-Y(k,2))/(Y(f,1)-Y(k,1));
Z=[Z r+abs(y)*i];
end
end
end
end
plot(Z,'.','markersize',1)
xlabel('\itg'),ylabel('biomass|y| where x=y')
