# Supplementary material for: Evolution of foraging behaviour induces variable complexity-stability relationships in mutualist-exploiter-predator communities
Source: PLoS Comput Biol. 2025 Jul 9;21(7):e1013245. doi: 10.1371/journal.pcbi.1013245 (PMC12240360; doi:10.1371/journal.pcbi.1013245)
Supplement: S6 Appendix — (ZIP) [file pcbi.1013245.s006.zip › S6_Appendix/Figure 2/Figure 2A/ttyy.m]

function dy = ttyy(t,y)

dy=zeros(25,1);

SU= y(22)*y(5)*y(12)*y(1)+y(22)*y(6)*y(16)*y(2)+y(22)*y(7)*y(19)*y(3);            ;

dy(1)=y(1)*(y(8)-y(1)*y(9)-y(10)*y(2)-y(11)*y(3)-y(12)*y(4)*y(5)-y(13));
dy(2)=y(2)*(y(14)-y(14)*y(15)*y(2)/y(1)-y(10)*y(1)-y(16)*y(4)*y(6)-y(17));
dy(3)=y(3)*(y(18)*y(11)*y(1)-y(7)*y(19)*y(4)-y(20)-y(21)*y(3)); 
dy(4)=y(4)*(SU-y(23)-y(24)*y(4)); 
dy(5)=y(25)*y(5)*(y(22)*y(12)*y(1)-SU);
dy(6)=y(25)*y(6)*(y(22)*y(16)*y(2)-SU);
dy(7)=-y(25)*y(5)*(y(22)*y(12)*y(1)-SU)-y(25)*y(6)*(y(22)*y(16)*y(2)-SU);

dy(8)=0;dy(9)=0;dy(10)=0;
dy(11)=0;dy(12)=0;dy(13)=0;
dy(14)=0;dy(15)=0;dy(16)=0;
dy(17)=0;dy(18)=0;dy(19)=0;
dy(20)=0;dy(21)=0;dy(22)=0;
dy(23)=0;dy(24)=0;dy(25)=0;
