# Supplementary material for: Evolution of foraging behaviour induces variable complexity-stability relationships in mutualist-exploiter-predator communities
Source: PLoS Comput Biol. 2025 Jul 9;21(7):e1013245. doi: 10.1371/journal.pcbi.1013245 (PMC12240360; doi:10.1371/journal.pcbi.1013245)
Supplement: S6 Appendix — (ZIP) [file pcbi.1013245.s006.zip › S6_Appendix/Figure 2/Figure 2B/run_lyapunov.m]

clear,clc
Z1=[ ];Z2=[ ];Z3=[ ];Z4=[ ];Z5=[ ];Z6=[ ];C=[ ];
global d;
tic
for d=0.05:0.001:0.5
   d
   [T,Res,M]=lyapunov(6,@lorenz_jac,@ode45,0,1,50000,[0.5 0.3 0.2 0.1 0.6 0.2],1000);
    Z1=[Z1;M(1)]; 
    Z2=[Z2;M(2)]; 
    Z3=[Z3;M(3)]; 
    Z4=[Z4;M(4)]; 
    Z5=[Z5;M(5)]; 
    Z6=[Z6;M(6)]; 
    C=[C;d];
    toc
end

hold on
 d=0.05:0.001:0.5;
line(d,0,'Color','k','LineWidth',3)
plot(C,Z1,'r',C,Z2,'b',C,Z3,'g',C,Z4,'m',C,Z5,'k',C,Z6,'c')
xlabel('\itg'),ylabel('Lyapunov exponents')
