# Supplementary material for: Evolution of foraging behaviour induces variable complexity-stability relationships in mutualist-exploiter-predator communities
Source: PLoS Comput Biol. 2025 Jul 9;21(7):e1013245. doi: 10.1371/journal.pcbi.1013245 (PMC12240360; doi:10.1371/journal.pcbi.1013245)
Supplement: S6 Appendix — (ZIP) [file pcbi.1013245.s006.zip › S6_Appendix/Figure 2/Figure 2C-D/runwanglin.m]

clc;
clear;

global r0;global r1;
global alf0;global alfc;global alfp;
global u0;global u1;global uc;global ac;
global d0;global d1;global dc;global dp;
global ec;global ep;
global beta;global q;global g;

r0=0.5;r1=0.35;
alf0=0.13;alfc=0.12;alfp=0.1;q=.25;   
u0=0.11;uc=0.2;ac=0.2; u1=0.15; 
d0=0.05;d1=0.05;dc=0.05;dp=0.05;
ec=1;ep=1;
beta=0.18; 

g=0.08;
[t,x]=ode45(@wanglin,[0 500000],[0.5 0.3 0.2 0.1 0.6 0.2 0.2]);
subplot(5,4,3);
plot(t,x(:,2) ,'r');%,t,x(:,2),'b',t,x(:,3),'g',t,x(:,4),'m'
xlabel('Time');ylabel('biomass');

subplot(5,4,4);
plot(t,x(:,6),'r'); %,t,x(:,6),'b',t,x(:,7),'k'
xlabel('Time');ylabel('foraging effort');


g=0.22;
[t,x]=ode45(@wanglin,[0 100000],[0.5 0.3 0.2 0.1 0.6 0.2 0.2]);
subplot(5,4,7);
plot(t,x(:,2) ,'b');%,t,x(:,2),'b',t,x(:,3),'g',t,x(:,4),'m'
xlabel('Time');ylabel('biomass');

subplot(5,4,8);
plot(t,x(:,6),'b'); %,t,x(:,6),'b',t,x(:,7),'k'
xlabel('Time');ylabel('foraging effort');

g=0.28;
[t,x]=ode45(@wanglin,[0 50000],[0.5 0.3 0.2 0.1 0.6 0.2 0.2]);
subplot(5,4,11);
plot(t,x(:,2) ,'g');%,t,x(:,2),'b',t,x(:,3),'g',t,x(:,4),'m'
xlabel('Time');ylabel('biomass');

subplot(5,4,12);
plot(t,x(:,6),'g'); %,t,x(:,6),'b',t,x(:,7),'k'
xlabel('Time');ylabel('foraging effort');


g=0.34;
[t,x]=ode45(@wanglin,[0 50000],[0.5 0.3 0.2 0.1 0.6 0.2 0.2]);
subplot(5,4,15);
plot(t,x(:,2) ,'m');%,t,x(:,2),'b',t,x(:,3),'g',t,x(:,4),'m'
xlabel('Time');ylabel('biomass');

subplot(5,4,16);
plot(t,x(:,6),'m'); %,t,x(:,6),'b',t,x(:,7),'k'
xlabel('Time');ylabel('foraging effort');


g=0.48;
[t,x]=ode45(@wanglin,[0 50000],[0.5 0.3 0.2 0.1 0.6 0.2 0.2]);
subplot(5,4,19);
plot(t,x(:,2) ,'k');%,t,x(:,2),'b',t,x(:,3),'g',t,x(:,4),'m'
xlabel('Time');ylabel('biomass');

subplot(5,4,20);
plot(t,x(:,6),'k'); %,t,x(:,6),'b',t,x(:,7),'k'
xlabel('Time');ylabel('foraging effort');
%pause;
%end


 

%for g=0.01:.01:.5

 
%%%INITIAL VALUES
%sss=0.00001;
%AA=(r0-d0)/u0+r1/u1*(1-q*u0/u1)-d1/u1-dc/uc+dp/alfp;
%BB=u0*ep/alfp+alf0/u0+beta/u1+ac/uc+beta/u1+alfc*u0/uc/uc-ec*ac/uc;
%ff0=AA/BB+sss*1;
%ff1=u0/u1*ff0-sss/1;
%cc=u0/uc*ff0+sss;
%pp=u0*ep*ff0/alfp-dp/alfp+sss;
%th0=((r0-d0)/u0-(alf0/u0+beta/u1+ac/uc)*ff0)/pp+sss*1;
%th1=(r1/u1*(1-q*u0/u1)-d1/u1-beta/u1*ff0)/pp-sss/1;
%thc=1-th0-th1;

%[t,x]=ode45(@wanglin,[0:10:100000],[ff0 ff1 cc pp .6 .2 .2]);
