# Supplementary material for: Evolution of foraging behaviour induces variable complexity-stability relationships in mutualist-exploiter-predator communities
Source: PLoS Comput Biol. 2025 Jul 9;21(7):e1013245. doi: 10.1371/journal.pcbi.1013245 (PMC12240360; doi:10.1371/journal.pcbi.1013245)
Supplement: S6 Appendix — (ZIP) [file pcbi.1013245.s006.zip › S6_Appendix/Figure 2/Figure 2C-D/wanglin.m]

function dx=wanglin(t,x)

global r0;global r1;
global alf0;global alfc;global alfp;
global u0;global u1;global uc;global ac;
global d0;global d1;global dc;global dp;
global ec;global ep;
global beta;global q;global g;

dx=zeros(7,1);        

SU= ep*x(5)*u0*x(1)+ep*x(6)*u1*x(2)+ep*x(7)*uc*x(3);            ;

dx(1)=x(1)*(r0-x(1)*alf0-beta*x(2)-ac*x(3)-u0*x(4)*x(5)-d0);
dx(2)=x(2)*(r1-r1*q*x(2)/x(1)-beta*x(1)-u1*x(4)*x(6)-d1);
dx(3)=x(3)*(ec*ac*x(1)-x(7)*uc*x(4)-alfc*x(3)-dc); 
dx(4)=x(4)*(SU-alfp*x(4)-dp); 
dx(5)=g*x(5)*(ep*u0*x(1)-SU);
dx(6)=g*x(6)*(ep*u1*x(2)-SU);
dx(7)=-g*x(5)*(ep*u0*x(1)-SU)-g*x(6)*(ep*u1*x(2)-SU);
