# Supplementary material for: Evolution of foraging behaviour induces variable complexity-stability relationships in mutualist-exploiter-predator communities
Source: PLoS Comput Biol. 2025 Jul 9;21(7):e1013245. doi: 10.1371/journal.pcbi.1013245 (PMC12240360; doi:10.1371/journal.pcbi.1013245)
Supplement: S6 Appendix — (ZIP) [file pcbi.1013245.s006.zip › S6_Appendix/Figure 3/equilibrium.m]

%% ¼ÆËãÆ½ºâµã Calculate the Equilibrium Point
clear,clc
dbstop if error
tic
n=1;  
r0=0.5;r1=0.35;
alp0=0.13;alpc=0.12;alpp=0.1;
ac=0.2;uc=0.2;u0=0.11;
d0=0.05;d1=0.05;dc=0.05;dp=0.05;
ec=1;ep=1;q=0.25;g=0.28;

%% key parameters
uu1=0:0.0001:0.3; bb=0:0.0001:0.18; 
situ=cell(length(uu1),length(bb));
situ1=cell(length(uu1),length(bb));situ2=cell(length(uu1),length(bb));
situ3=cell(length(uu1),length(bb));situ4=cell(length(uu1),length(bb));
for U=1:length(uu1)
    u1=uu1(U)
    for Beta=1:length(bb)
        b=bb(Beta)
        
        %% ÕÒµ½¸Ã×é²ÎÊýÏÂµÄËùÓÐ½â  Compute all solutions for the given parameter set
        syms F0 F1 C P theta0 theta1 thetac  %1¡¢¶¨Òå±äÁ¿ Define variables
        eqns=[thetac==1-theta0-theta1,
            r0-alp0*F0-b*F1-ac*C-theta0*u0*P-d0==0,
            r1*(1-(F1/(F0/q)))-b*F0-theta1*u1*P-d1==0,
            ec*ac*F0-thetac*uc*P-alpc*C-dc==0,
            ep*(theta0*u0*F0+theta1*u1*F1+thetac*uc*C)-dp-alpp*P==0,
            g*theta0*(ep*u0*F0-ep*(theta0*u0*F0+theta1*u1*F1+thetac*uc*C))==0,
            g*theta1*(ep*u1*F1-ep*(theta0*u0*F0+theta1*u1*F1+thetac*uc*C))==0];
        vars = [F0 F1 C P theta0 theta1 thetac];
        [solF0,solF1,solC,solP,soltheta0,soltheta1,solthetac] = solve(eqns,vars);
        solutions = [solF0,solF1,solC,solP,soltheta0,soltheta1,solthetac];  %½«¸÷¶Ô½âÎö½â·Åµ½Ò»¸ö¾ØÕóÖÐ  Store each pair of analytic solutions in a matrix
        fans=vpa(solutions,5);  %½«¾ØÕóÖÐµÄ½âÎö½â±ä»»³ÉÊýÖµ½â£¬²¢±£Áôµ½Ð¡Êýµãºó5Î»  Convert to numerical solutions with 5-decimal-place precision
        fan=eval(fans); %×ª»¯ÎªdoubleÐÍÆÕÍ¨¾ØÕó  Convert to a double-precision floating-point matrix
        ph=zeros(size(fan,1),7);
        for i=1:size(fan,1)
            fa=fan(i,:);
            if sum(fa(1:4)>0)==4 && sum(fa(5:7)>=0)==3 && fa(6)>0
                ph(i,:)=fa;
            end
        end
        ph(all(ph==0,2),:)=[];
        situ{U,Beta}=ph;
        
        %% °´ÕÕ²»Í¬ÍøÂç½á¹¹½«½â·ÖÀà  Classify the solutions according to different network structures
        for j=1:size(ph,1)
            phh=ph(j,:);
            if phh(5)>0 && phh(6)>0 && phh(7)==0
                situ1{U,Beta}=phh;  %situation1 theta0>0,theta1>0,thetac=0
            elseif phh(5)==0 && phh(6)>0 && phh(7)>0
                situ2{U,Beta}=phh; %situation2 theta0=0,theta1>0,thetac>0
            elseif phh(5)==0 && phh(6)==1 && phh(7)==0
                situ3{U,Beta}=phh; %situation3 theta0=0,theta1=1,thetac=0
            elseif phh(5)>0 && phh(6)>0 && phh(7)>0
                situ4{U,Beta}=phh; %situation4 theta0>0,theta1>0,thetac>0
            end
        end
    end
end
toc
save equal00001
