# Supplementary material for: Evolution of foraging behaviour induces variable complexity-stability relationships in mutualist-exploiter-predator communities
Source: PLoS Comput Biol. 2025 Jul 9;21(7):e1013245. doi: 10.1371/journal.pcbi.1013245 (PMC12240360; doi:10.1371/journal.pcbi.1013245)
Supplement: S6 Appendix — (ZIP) [file pcbi.1013245.s006.zip › S6_Appendix/Figure 3/jacob.m]

clear,clc
%% key parameters
load('equal_0001.mat')

%% Jacobi¾ØÕó¼ÆËã  Jacobian matrix calculation
n=1;r0=0.5;r1=0.35;alp0=0.13;alpc=0.12;alpp=0.1;
ac=0.2;uc=0.2;u0=0.11;d0=0.05;d1=0.05;dc=0.05;dp=0.05;
ec=1;ep=1;q=0.25;g=0.28;
situ1_real=zeros(length(uu1),length(bb));
situ2_real=zeros(length(uu1),length(bb));
situ3_real=zeros(length(uu1),length(bb));
situ4_real=zeros(length(uu1),length(bb));

for U=1:length(uu1)
    u1=uu1(U);
    for Beta=1:length(bb)
        b=bb(Beta);
        [u1 b]
        p_star=situ1{U,Beta};
        if isempty(p_star)
            situ1_real(U,Beta)=nan;
        else
            syms F0 F1 C P theta0 theta1  %1¡¢¶¨Òå±äÁ¿  Define variables
            f0=F0*(r0-alp0*F0-ac*C-theta0*u0*P-d0-b*F1);
            f1=F1*(r1*(1-(F1./(F0./q)))-theta1*u1*P-d1-b*F0);
            c=C*(ec*ac*F0-(1-theta0-theta1)*uc*P-alpc*C-dc);
            p=P*(ep*(theta0*u0*F0+theta1*u1*F1+(1-theta0-theta1)*uc*C)-dp-alpp*P);
            t0=g*theta0*(ep*u0*F0-ep*(theta0*u0*F0+theta1*u1*F1+(1-theta0-theta1)*uc*C));
            t1=g*theta1*(ep*u1*F1-ep*(theta0*u0*F0+theta1*u1*F1+(1-theta0-theta1)*uc*C));
            
            y=[f0;f1;c;p;t0;t1];  %2¡¢ÊäÈëfµÄ±í´ïÊ½  Enter the expression for f
            x=[F0 F1 C P theta0 theta1];
            J=jacobian(y,x);  %3¡¢µ÷ÓÃjacobianº¯Êý  Invoke the Jacobian function
            J1=subs(J,x,p_star(1:end-1));
            JJ=eval(J1); %×ª»¯ÎªdoubleÐÍÆÕÍ¨¾ØÕó  Convert to a double-precision floating-point matrix
            E=eig(JJ); %Çó½âÌØÕ÷Öµ  Solve for the eigenvalues
            situ1_real(U,Beta)=max(real(E));
        end
    end
end

for U=1:length(uu1)
    u1=uu1(U);
    for Beta=1:length(bb)
        b=bb(Beta);
        [u1 b]
        p_star=situ2{U,Beta};
        if isempty(p_star)
            situ2_real(U,Beta)=nan;
        else
            syms F0 F1 C P theta0 theta1  %1¡¢¶¨Òå±äÁ¿  Define variables
            f0=F0*(r0-alp0*F0-ac*C-theta0*u0*P-d0-b*F1);
            f1=F1*(r1*(1-(F1./(F0./q)))-theta1*u1*P-d1-b*F0);
            c=C*(ec*ac*F0-(1-theta0-theta1)*uc*P-alpc*C-dc);
            p=P*(ep*(theta0*u0*F0+theta1*u1*F1+(1-theta0-theta1)*uc*C)-dp-alpp*P);
            t0=g*theta0*(ep*u0*F0-ep*(theta0*u0*F0+theta1*u1*F1+(1-theta0-theta1)*uc*C));
            t1=g*theta1*(ep*u1*F1-ep*(theta0*u0*F0+theta1*u1*F1+(1-theta0-theta1)*uc*C));
            
            y=[f0;f1;c;p;t0;t1];  %2¡¢ÊäÈëfµÄ±í´ïÊ½  Enter the expression for f
            x=[F0 F1 C P theta0 theta1];
            J=jacobian(y,x);  %3¡¢Ö±½Óµ÷ÓÃjacobianº¯Êý   Invoke the Jacobian function
            J1=subs(J,x,p_star(1:end-1));
            JJ=eval(J1); %×ª»¯ÎªdoubleÐÍÆÕÍ¨¾ØÕó  Convert to a double-precision floating-point matrix
            E=eig(JJ); %Çó½âÌØÕ÷Öµ  Solve for the eigenvalues
            situ2_real(U,Beta)=max(real(E));
        end
    end
end

for U=1:length(uu1)
    u1=uu1(U);
    for Beta=1:length(bb)
        b=bb(Beta);
        [u1 b]
        p_star=situ3{U,Beta};
        if isempty(p_star)
            situ3_real(U,Beta)=nan;
        else
            syms F0 F1 C P theta0 theta1  %1¡¢¶¨Òå±äÁ¿  Define variables
            f0=F0*(r0-alp0*F0-ac*C-theta0*u0*P-d0-b*F1);
            f1=F1*(r1*(1-(F1./(F0./q)))-theta1*u1*P-d1-b*F0);
            c=C*(ec*ac*F0-(1-theta0-theta1)*uc*P-alpc*C-dc);
            p=P*(ep*(theta0*u0*F0+theta1*u1*F1+(1-theta0-theta1)*uc*C)-dp-alpp*P);
            t0=g*theta0*(ep*u0*F0-ep*(theta0*u0*F0+theta1*u1*F1+(1-theta0-theta1)*uc*C));
            t1=g*theta1*(ep*u1*F1-ep*(theta0*u0*F0+theta1*u1*F1+(1-theta0-theta1)*uc*C));
            
            y=[f0;f1;c;p;t0;t1];  %2¡¢ÊäÈëfµÄ±í´ïÊ½  Enter the expression for f
            x=[F0 F1 C P theta0 theta1];
            J=jacobian(y,x);  %3¡¢Ö±½Óµ÷ÓÃjacobianº¯Êý   Invoke the Jacobian function
            J1=subs(J,x,p_star(1:end-1));
            JJ=eval(J1); %×ª»¯ÎªdoubleÐÍÆÕÍ¨¾ØÕó  Convert to a double-precision floating-point matrix
            E=eig(JJ); %Çó½âÌØÕ÷Öµ  Solve for the eigenvalues
            situ3_real(U,Beta)=max(real(E));
        end
    end
end

for U=1:length(uu1)
    u1=uu1(U);
    for Beta=1:length(bb)
        b=bb(Beta);
        [u1 b]
        p_star=situ4{U,Beta};
        if isempty(p_star)
            situ4_real(U,Beta)=nan;
        else
            syms F0 F1 C P theta0 theta1  %1¡¢¶¨Òå±äÁ¿  Define variables
            f0=F0*(r0-alp0*F0-ac*C-theta0*u0*P-d0-b*F1);
            f1=F1*(r1*(1-(F1./(F0./q)))-theta1*u1*P-d1-b*F0);
            c=C*(ec*ac*F0-(1-theta0-theta1)*uc*P-alpc*C-dc);
            p=P*(ep*(theta0*u0*F0+theta1*u1*F1+(1-theta0-theta1)*uc*C)-dp-alpp*P);
            t0=g*theta0*(ep*u0*F0-ep*(theta0*u0*F0+theta1*u1*F1+(1-theta0-theta1)*uc*C));
            t1=g*theta1*(ep*u1*F1-ep*(theta0*u0*F0+theta1*u1*F1+(1-theta0-theta1)*uc*C));
            
            y=[f0;f1;c;p;t0;t1];  %2¡¢ÊäÈëfµÄ±í´ïÊ½  Enter the expression for f
            x=[F0 F1 C P theta0 theta1];
            J=jacobian(y,x);  %3¡¢Ö±½Óµ÷ÓÃjacobianº¯Êý   Invoke the Jacobian function
            J1=subs(J,x,p_star(1:end-1));
            JJ=eval(J1); %×ª»¯ÎªdoubleÐÍÆÕÍ¨¾ØÕó  Convert to a double-precision floating-point matrix
            E=eig(JJ); %Çó½âÌØÕ÷Öµ  Solve for the eigenvalues
            situ4_real(U,Beta)=max(real(E));
        end
    end
end

figure(2),
subplot(2,2,1),surf(bb,uu1,situ1_real,'LineStyle','none'),view(2),colorbar,colormap(jet)
xlim([0 0.18]);ylim([0 0.3]);caxis([min(situ1_real(:)) max(situ1_real(:))]);
xlabel('Beta');ylabel('u1');grid off
set(gca,'FontSize',16,'Fontname','Times new roman','Linewidth',3,'FontWeight','bold')

subplot(2,2,2),surf(bb,uu1,situ2_real,'LineStyle','none'),view(2),colorbar
xlim([0 0.18]);ylim([0 0.3]);caxis([min(situ2_real(:)) max(situ2_real(:))]);
xlabel('Beta');ylabel('u1');grid off
set(gca,'FontSize',16,'Fontname','Times new roman','Linewidth',3,'FontWeight','bold')

subplot(2,2,3),surf(bb,uu1,situ3_real,'LineStyle','none'),view(2),colorbar
xlim([0 0.18]);ylim([0 0.3]);caxis([min(situ3_real(:)) max(situ3_real(:))]);
xlabel('Beta');ylabel('u1');grid off
set(gca,'FontSize',16,'Fontname','Times new roman','Linewidth',3,'FontWeight','bold')

subplot(2,2,4),surf(bb,uu1,situ4_real,'LineStyle','none'),view(2),colorbar
xlim([0 0.18]);ylim([0 0.3]);caxis([min(situ4_real(:)) max(situ4_real(:))]);
xlabel('Beta');ylabel('u1');grid off
% colorbar('YTickLabel',{'-0.006','-0.004 ','-0.002 ','0 ','0.002 ','0.004 ','0.006 ','0.008 ','0.01 '})
set(gca,'FontSize',16,'Fontname','Times new roman','Linewidth',3,'FontWeight','bold')
%% ½ØÈ¡
% uu1=0:0.01:0.4;
% bb=0:0.01:0.2;
% 
% situ1_real=situ1_real(1:41,1:21);
% situ2_real=situ2_real(1:41,1:21);
% situ3_real=situ3_real(1:41,1:21);
% situ4_real=situ4_real(1:41,1:21);
% 
% figure(2),
% subplot(2,2,1),surf(bb,uu1,situ1_real),view(2),colorbar
% xlim([0 0.2]);ylim([0 0.4]);caxis([min(situ1_real(:)) max(situ1_real(:))]);
% xlabel('Beta');ylabel('u1');
% 
% subplot(2,2,2),surf(bb,uu1,situ2_real),view(2),colorbar
% xlim([0 0.2]);ylim([0 0.4]);caxis([min(situ2_real(:)) max(situ2_real(:))]);
% xlabel('Beta');ylabel('u1');
% 
% subplot(2,2,3),surf(bb,uu1,situ3_real),view(2),colorbar
% xlim([0 0.2]);ylim([0 0.4]);caxis([min(situ3_real(:)) max(situ3_real(:))]);
% xlabel('Beta');ylabel('u1');
% 
% subplot(2,2,4),surf(bb,uu1,situ4_real),view(2),colorbar
% colorbar('YTickLabel',{'-0.005','0 ','0.005 ','0.01 ','0.015 ','0.02 ','0.025 '})
% xlim([0 0.2]);ylim([0 0.4]);caxis([min(situ4_real(:)) max(situ4_real(:))]);
% xlabel('Beta');ylabel('u1');
