# Supplementary material for: Evolution of foraging behaviour induces variable complexity-stability relationships in mutualist-exploiter-predator communities
Source: PLoS Comput Biol. 2025 Jul 9;21(7):e1013245. doi: 10.1371/journal.pcbi.1013245 (PMC12240360; doi:10.1371/journal.pcbi.1013245)
Supplement: S6 Appendix — (ZIP) [file pcbi.1013245.s006.zip › S6_Appendix/Figure 4/newrun.m]

clear,clc
dbstop if error
% tic
%p=parpool;
bbb=0.1;  % beta competition
ggg=0.18;

re=20;
%par
for n=2:32  %species No.
    n
    for GN=1:20   %  ÖØ¸´20´Î   Repeat the process 20 times
        GN
        r0=0.5;ri=unifrnd(0.3,0.4,n,1);
        alpha0=0.13;alphac=0.12;alphap=0.1;
        ac=0.2;uc=0.2;u0=0.11;
        d0=0.05;di=ones(n,1)*0.05;dc=0.05;dp=0.05;
        ec=1;ep=1;q=unifrnd(0.25,0.25);
        
        %% key parameters
        g=unifrnd(ggg,ggg,n+1,1);
        Beta=unifrnd(bbb,bbb,n+1,n+1);
        Beta=triu(Beta,1)+tril(Beta,-1);% n+1½×·½Õó£¬´ËÐÐ²ÎÊýÎªËæÒâÈ¡Öµ  A square matrix of order n+1 £¬randomly elements
        ui=ones(n,1)*0.15;U=[u0;ui];
        
        %% initial value
        F0=unifrnd(0.5,0.5,1,1);Fi=unifrnd(0.25,0.35,n,1);
        C=unifrnd(0.2,0.2,1,1);P=unifrnd(0.1,0.1,1,1);
        thei=unifrnd(0.2,0.2,n,1)./n;
        t0=[0 50000];rho0=[F0;Fi;C;P;0.6;thei;0.2];
        
        %% ¹ØÓÚgµÄ´¦Àí  Concerning the handling of g
        conn=zeros(n+2,re+1);
        for i=1:n+2
            i
            con=(1+i)/(3+n); %i=1:n+2
            for j=1:re
                j
                %                 toc
                random=randperm(n+2,n+2-i);
                G=[g;ggg];
                G(random)=0;
                g=G(1:end-1,1);
                [t,rho]=ode45(@(t,rho)adapt(t,n,rho,Beta,r0,alpha0,ac,u0,d0,ri,q,ui,di,ec,uc,dc,alphac,ep,dp,alphap,g,U),t0,rho0);
                
                y=mean(rho(round(end*0.8):end,:));               
                conn(i,1)=con;
                conn(i,j+1)=length(find(y(1:n+3)>1e-8));
                g=unifrnd(ggg,ggg,n+1,1);
            end
        end
        co_num{n-1,1}(:,1)=conn(:,1);  %
        co_num{n-1,1}(:,GN+1)=mean(conn(:,2:re+1),2) ;
    end
end
 save n232_beta01_g018
