# Supplementary material for: Evolution of foraging behaviour induces variable complexity-stability relationships in mutualist-exploiter-predator communities
Source: PLoS Comput Biol. 2025 Jul 9;21(7):e1013245. doi: 10.1371/journal.pcbi.1013245 (PMC12240360; doi:10.1371/journal.pcbi.1013245)
Supplement: S6 Appendix — (ZIP) [file pcbi.1013245.s006.zip › S6_Appendix/Figure 4/plot.m]

clear
clc
load('n232_beta016_g008.mat')
for i=1:5:31
co_num2=co_num{i};
co_num3=co_num2(:,2:end);
co_num4=co_num3./(size(co_num3,1)+1); 
miu=mean(co_num4,2);sigama=std(co_num4,0,2);
cc=co_num2(:,1)';
figure(3),subplot(2,2,1),plot(cc, miu', 'k', 'LineWidth', 2);hold on
h=fill([cc fliplr(cc)],[(miu-sigama)' fliplr((miu+sigama)')],'g','edgecolor','none','FaceAlpha',0.15);hold on 
set(gca, 'LineWidth',3,'FontSize',20,'FontWeight','bold','Fontname','Times New Roman')
axis([0 1 0 1])
end
ylabel('\fontname{Times New Roman}\fontsize{20} Community persistence')
set(gca,'position',[0.18,0.56,0.3,0.3]) %×ó±ß¾à£¬ÏÂ±ß¾à£¬¿í£¬¸ß Left margin, bottom margin, width, height

%for i=1:11
%co_num2=co_num{i};
%co_num3=co_num2(:,2:end);
%co_num4=co_num3./(size(co_num3,1)+1); 
%miu=mean(co_num4,2);sigama=std(co_num4,0,2);
%cc=co_num2(:,1)';
%subplot(2,2,2),plot(cc, miu', 'k', 'LineWidth', 2);hold on
%h=fill([cc fliplr(cc)],[(miu-sigama)' fliplr((miu+sigama)')],'r','edgecolor','none','FaceAlpha',0.15);hold on 
%set(gca, 'LineWidth',3,'FontSize',20,'FontWeight','bold','Fontname','Times New Roman')
%axis([0 1 0 1])
%end
%set(gca,'position',[0.54,0.56,0.3,0.3])

%for i=12:21
%co_num2=co_num{i};
%co_num3=co_num2(:,2:end);
%co_num4=co_num3./(size(co_num3,1)+1); 
%miu=mean(co_num4,2);sigama=std(co_num4,0,2);
%cc=co_num2(:,1)';
%subplot(2,2,3),plot(cc, miu', 'k', 'LineWidth', 2);hold on
%h=fill([cc fliplr(cc)],[(miu-sigama)' fliplr((miu+sigama)')],'b','edgecolor','none','FaceAlpha',0.15);hold on 
%set(gca, 'LineWidth',3,'FontSize',20,'FontWeight','bold','Fontname','Times New Roman')
%axis([0 1 0 1])
%end
%set(gca,'position',[0.18,0.2,0.3,0.3])

%for i=22:31
%co_num2=co_num{i};
%co_num3=co_num2(:,2:end);
%co_num4=co_num3./(size(co_num3,1)+1); 
%miu=mean(co_num4,2);sigama=std(co_num4,0,2);
%cc=co_num2(:,1)';
%subplot(2,2,4),plot(cc, miu', 'k', 'LineWidth', 2);hold on
%h=fill([cc fliplr(cc)],[(miu-sigama)' fliplr((miu+sigama)')],'g','edgecolor','none','FaceAlpha',0.15);hold on 
%set(gca, 'LineWidth',3,'FontSize',20,'FontWeight','bold','Fontname','Times New Roman')
%axis([0 1 0 1])
%end
%set(gca,'position',[0.54,0.2,0.3,0.3])

% hold on
%  
%% »ã×Ü12Í¼Î»ÖÃ Summarize the positions of all 12 figures
set(gca,'position',[0.17,0.73,0.2,0.19]) %×ó±ß¾à£¬ÏÂ±ß¾à£¬¿í£¬¸ß Left margin, bottom margin, width, height
set(gca,'position',[0.4,0.73,0.2,0.19]) %×ó±ß¾à£¬ÏÂ±ß¾à£¬¿í£¬¸ß Left margin, bottom margin, width, height
set(gca,'position',[0.63,0.73,0.2,0.19]) %×ó±ß¾à£¬ÏÂ±ß¾à£¬¿í£¬¸ß Left margin, bottom margin, width, height

set(gca,'position',[0.17,0.5,0.2,0.19]) %×ó±ß¾à£¬ÏÂ±ß¾à£¬¿í£¬¸ß Left margin, bottom margin, width, height
set(gca,'position',[0.4,0.5,0.2,0.19]) %×ó±ß¾à£¬ÏÂ±ß¾à£¬¿í£¬¸ß Left margin, bottom margin, width, height
set(gca,'position',[0.63,0.5,0.2,0.19]) %×ó±ß¾à£¬ÏÂ±ß¾à£¬¿í£¬¸ß Left margin, bottom margin, width, height

set(gca,'position',[0.17,0.27,0.2,0.19]) %×ó±ß¾à£¬ÏÂ±ß¾à£¬¿í£¬¸ß Left margin, bottom margin, width, height
set(gca,'position',[0.4,0.27,0.2,0.19]) %×ó±ß¾à£¬ÏÂ±ß¾à£¬¿í£¬¸ß Left margin, bottom margin, width, height
set(gca,'position',[0.63,0.27,0.2,0.19]) %×ó±ß¾à£¬ÏÂ±ß¾à£¬¿í£¬¸ß Left margin, bottom margin, width, height
 
set(gca,'position',[0.17,0.04,0.2,0.19]) %×ó±ß¾à£¬ÏÂ±ß¾à£¬¿í£¬¸ß Left margin, bottom margin, width, height
set(gca,'position',[0.4,0.04,0.2,0.19]) %×ó±ß¾à£¬ÏÂ±ß¾à£¬¿í£¬¸ß Left margin, bottom margin, width, height
set(gca,'position',[0.63,0.04,0.2,0.19]) %×ó±ß¾à£¬ÏÂ±ß¾à£¬¿í£¬¸ß Left margin, bottom margin, width, height
