# Supplementary material for: Evolution of foraging behaviour induces variable complexity-stability relationships in mutualist-exploiter-predator communities
Source: PLoS Comput Biol. 2025 Jul 9;21(7):e1013245. doi: 10.1371/journal.pcbi.1013245 (PMC12240360; doi:10.1371/journal.pcbi.1013245)
Supplement: S6 Appendix — (ZIP) [file pcbi.1013245.s006.zip › S6_Appendix/Figure 5/FIG5.xlsx]

## Sheet: data
Model Name	Habitat	Network Size (6-16 FRESHWATER; 8-18 MARINE)	Network Connectance (0.35-0.78 FRESHWATER; 0.33-0.62 MARINE)	Re(λmax)	Stability(=0.02/Re(λmax))	References
Lake Tanganyka, Africa,1975	freshwater	6	0.78	0.512821	0.039	1	Data from: Jacquet, C., Moritz, C., Morissette, L., Legagneux, P., Massol, F., Archambault, P. et al. (2016). No complexity–stability relationship in empirical ecosystems. Nature Communications, 7, 1-8.
Lake Tanganyka, Africa, 1981		6	0.78	0.538462	0.0371429	1
Lake Turkana, Kenya, 1973		7	0.49	0.025641	0.78	2	References:
LakeTurkana, Kenya, 1987		7	0.49	0.025641	0.78	2	1. Moreau, J., Nyakageni, B., Pearce, M. & Petit, P. in Trophic Model. Aquat. Ecosyst. (Christensen, V. & Pauly, D.), 138–143 (ICLARM. Conf. Proc., Manila, 1993).
Lake Malawi 2, Africa		8	0.59	0.025641	0.78	3	2. Kolding, J. in Trophic Model. Aquat. Ecosyst. (Christensen, V. & Pauly, D.), 116–123 (ICLARM. Conf. Proc., Manila, 1993).
Lake Kariba, Africa		9	0.35	0.025641	0.78	4	3. Degnbol, P. in Trophic Model. Aquat. Ecosyst. (Christensen, V. & Pauly, D.), 110–115 (ICLARM. Conf. Proc., Manila, 1993)
Etang de Thau, France		10	0.78	0.153846	0.13	5	4. Machena, C., Kolding, J. & Sanyanga, R. A in Trophic Model. Aquat. Ecosyst. (Christensen, V. & Pauly, D.), 130–137 (ICLARM. Conf. Proc., Manila, 1993).
Lake Aydat, France		10	0.66	3.33333	0.006	6	5. Palomares, M., Horton, K. & Moreau, J. in Trophic Model. Aquat. Ecosyst. (Christensen, V. & Pauly, D.), 224–229 (ICLARM. Conf. Proc., Manila, 1993)
Lake George, Uganda		13	0.66	0.102564	0.195	7	6. Reyes-Marchant, P., Jamet, J., Lair, N., Taleb, H. & Palomares, M. in Trophic Model. Aquat. Ecosyst. (Christensen, V. & Pauly, D.), 95–102 (ICLARM. Conf. Proc., Manila, 1993).
Lake Kinneret, Israel		13	0.39	0.974359	0.0205263	8	7. Moreau, J., Christensen, V. & Pauly, D. in Trophic Model. Aquat. Ecosyst. (Christensen, V. & Pauly, D.), 124–129 (ICLARM. Conf. Proc., Manila, 1993)
Ria Formosa		13	0.62	0.179487	0.111429	9	8. Walline, P., Pisanty, S., Gophen, M. & Berman., T. in Trophic Model. Aquat. Ecosyst. (Christensen, V. & Pauly, D.), 103–109 (ICLARM. Conf. Proc., Manila, 1993).
Veli Lake, India		13	0.45	0.102564	0.195	10	9. Gamito, S. & Erzini, K. Trophic food web and ecosystem attributes of a water reservoir of the Ria Formosa (south Portugal). Ecol. Modell. 181, 509–520 (2005).
Lake Chad, Africa		14	0.59	0.410256	0.04875	11	10. Aravindan, C. in Trophic Model. Aquat. Ecosyst. (Christensen, V. & Pauly, D.), 87–89 (ICLARM. Conf. Proc., Manila, 1993).
Lake Victoria, Africa, 1971		15	0.68	0.282051	0.0709091	12	11. Palomares M.L.D., Horton K., Moreau J. in Trophic Model. Aquat. Ecosyst. (Christensen, V. & Pauly, D.), 153-158 (ICLARM. Conf. Proc., Manila, 1993)
Lake Victoria, Africa, 1985		15	0.71	0.153846	0.13	12	12. Moreau, J., Ligtvoet, W. & Palomares, M. in Trophic Model. Aquat. Ecosyst. (Christensen, V. & Pauly, D.), 144–152 (ICLARM. Conf. Proc., Manila, 1993)
SriLanka Lake Prakrama		16	0.38	0.0769231	0.26	13	13. Moreau J., Villanueva M.C., Amarasinghe U.S., Schiemer F. in Reservoir and culture-based fisheries: Biology and Management (De Silva S.S), 201-214 (ACIAR, Canberra, Australia, 2001).
Bay Of Somme	marine	8	0.41	0.769231	0.026	14	14. Rybarczyk, H., Elkaim, B., Ochs, L. & Loquet, N. Analysis of the trophic network of a macrotidal ecosystem: the Bay of Somme (Eastern Channel). Estuar. Coast. Shelf Sci. 58, 405–421 (2003).
Black Sea		9	0.42	0.384615	0.052	15	15. Orek, H. An application of mass balance Ecopath model to the trophic structure in the Black Sea after anchovy collapse. Ms. In Marine Science, Middle East Technical University, Turkey (2000).
Southwest Coast Of India		10	0.54	0.307692	0.065	16	16. Vivekanandan, E., Srinath, M., Pillai, V., Immanuel, S. & Kurup., K. in Assessment, Manag. Futur. Dir. Coast. Fish. Asian Ctries. (Silvestre, G. et al.) 281–298 (WorldFish Center Conference Proceedings 67, 2003).
Orbetello Lagoon		11	0.35	0.307692	0.065	17	17. Brando V.E., Ceccarelli R., Libralato S., Ravagnan G. Assessment of environmental management effects in a shallow water basin using mass-balance models. Ecol. Modell. 172, 213–232 (2004).
Southern Brazil		12	0.46	0.025641	0.78	18	18. Vasconcellos, M. & Gasalla, M. a. Fisheries catches and the carrying capacity of marine ecosystems in southern Brazil. Fish. Res. 50, 279–295 (2001).
Brunei Darussalam, China Sea		12	0.61	0.487179	0.0410526	19	19. Silvestre G, Selvanathan S, S. A. in Trophic Model. Aquat. Ecosyst. (Christensen, V. & Pauly, D.) 300–306 (ICLARM. Conf. Proc., Manila, 1993).
Kuala Terengganu, Malaysia		12	0.61	1	0.02	20	20. Liew, H. & Chan, E. Ecopath model of a tropical shallow-water community in Malaysia. Fisheries and Marine Science Centre, Universiti Pertanian Malaysia, Kuala Terengganu. (1987).
Tamiahua Lagoon, Golf of Mexico		12	0.62	0.307692	0.065	21	21. Abarca-Arenas, L. & Valero-Pacheco, E. in Trophic Model. Aquat. Ecosyst. (Christensen, V. & Pauly, D.), 181–185 (ICLARM. Conf. Proc., Manila, 1993).
Bali Strait		13	0.58	0.230769	0.0866667	22	22. Buchary, E. A., Alder, J., Subhat, N. & Tonny, W. in Use Ecosyst. Model. to Investig. Multispecies Manag. Strateg. Capture Fish. (Pitcher, T. J. & Cochrane, K.) 24–32 (Fisheries Centre Reports 10(2), 2002).
West Coast of Vancouver Is-land		14	0.61	3	0.00666667	23	23. Martell, S. Variation in pink shrimp populations off the west coast of Vancouver Island: oceano_x005f_x0002_graphic and trophic interactions. Phd thesis, University of British Columbia (2002).
Seine Estuary		14	0.41	0.205128	0.0975	24	24. Rybarczyk, H. & Elkaım, B. An analysis of the trophic network of a macrotidal estuary: the Seine Estuary (Eastern Channel, Normandy, France). Estuar. Coast. Shelf Sci. 58, 775–791 (2003).
Monterey Bay, California		15	0.33	1.89744	0.0105405	25	25. Olivieri, R., Cohen, A. & Chavez, F. in Trophic Model. Aquat. Ecosyst. (Christensen, V. & Pauly, D.), 315–322 (ICLARM. Conf. Proc., Manila, 1993).
Low Barents Sea Juvs 1995		15	0.48	0.358974	0.0557143	26	26. Blanchard, J.L., Pinnegar, J.K. & Mackinson, S. Exploring marine mammal-fishery interactions using ‘Ecopat wit Ecosim’: modelling the Barents Sea ecosystem. Science Series Technical Report 117 (2002).
Celestun		15	0.51	0.0512821	0.39	27	27. Chavez, E., Garduno, M. & Sanchez, F. in Trophic Model. Aquat. Ecosyst. (Christensen, V. & Pauly, D.) 186–192 (ICLARM. Conf. Proc., Manila, 1993).
Terminos Lagoon, seagrass		15	0.52	0.025641	0.78	28	28. Rivera-Arriaga, E., Lara-Dominguez, A. L., Villalobos-Zapata, G. & Yanez-Arancibia, A. in From Mexico to Brazil: Central Atlantic Fisheries Catch Trends and Ecosystem Models (Zeller D., Booth S., Pauly D.), 245-254 (Fisheries Centre Research Reports 11(6), 2003).
Laguna De Bay, Philippines, 1980		16	0.33	0.871795	0.0229412	29	29. Delos Reyes, M. & Martens, R. Geoecology of Laguna de Bay, Philippines I. Techno-commercial impact on the trophic level structure of the Laguna de Bay aquatic ecosystem 1968–1980. Ecol. Modell.75/76, 497–509 (1994).
Gironde Estuary, France		16	0.39	1.53846	0.013	30	30. Lobry, J. Quel référentiel de fonctionnement pour les écosystèmes estuariens? Ph.D. thesis, University of Bordeaux, France. (2004).
Sene-Gambia		16	0.41	0.0512821	0.39	31	31. Samb, B. & Mendy, A. in West African Marine Ecosystems: Models and Fisheries Impact (Pauly, D. & Palomares, M.), 57–70 (Fisheries Centre Research Reports 12(7), 2004).
Gulf of Salamanca, Up- welling		17	0.59	0.230769	0.0866667	32	32. Duarte, L. O. & Garcia, C. B. Trophic role of small pelagic fishes in a tropical upwelling ecosystem.Ecological Modelling 172, 323–338 (2004).
Sonda Campeche		18	0.62	0.25641	0.078	33	33. Manickchand-Heileman, S. A preliminary trophic model of the continental shelf, south-western Gulf of Mexico. Estuar. Coast. Shelf Sci. 46, 885–899 (1998).

## Sheet: Sheet1
			C	RESILIENCE
			0.41	0.026
			0.42	0.052
			0.52	0.0229412
			0.54	0.065
			0.35	0.065
			0.61	0.0410526
			0.61	0.02
			0.46	0.78
			0.62	0.065
			0.58	0.0866667
			0.41	0.0975
			0.61	0.00666667
			0.51	0.39
			0.49	0.0557143
			0.48	0.0557143
			0.33	0.0105405
			0.52	0.78
			0.39	0.013
			0.33	0.0229412
			0.41	0.39
		15	0.63	0.195
