# Supplementary material for: Evolution of foraging behaviour induces variable complexity-stability relationships in mutualist-exploiter-predator communities
Source: PLoS Comput Biol. 2025 Jul 9;21(7):e1013245. doi: 10.1371/journal.pcbi.1013245 (PMC12240360; doi:10.1371/journal.pcbi.1013245)
Supplement: S6 Appendix — (ZIP) [file pcbi.1013245.s006.zip › S6_Appendix/Figure 5/figure5final_empirical.m]

clc,clear
DATA=xlsread('FIG5.xlsx','C:E');  %载入数据  Load the data
freshwater=DATA(1:16,:);  %16
marine=DATA(17:36,:);  %20

freshwaterC=freshwater(:,2);  %freshwater data
freshwaterRe=freshwater(:,3);
freshwaterSt=.02./freshwaterRe;

marineC=marine(:,2);  %marine data
marineRe=marine(:,3);
marineSt=0.02./marineRe;
 
subplot(2,2,3), %画散点图，线性拟合  Plot scatter points with linear fitting
scatter(freshwaterC,freshwaterSt,50,'MarkerEdgeColor','k','MarkerFaceColor','k','LineWidth',1);hold on
A=polyfit(freshwaterC,freshwaterSt,1);
AA=polyval(A,0:0.01:1);
plot(0:0.01:1,AA,'k','LineWidth',1.5)
box('on');
set(gca,'LineWidth',2,'FontSize',14,'FontWeight','bold','Fontname','Times New Roman',...
    'XTickLabel',{'','','',''})
LinearModel.fit(freshwaterC,freshwaterSt)
% y=-1.0528*x+0.89125,p=0.0498,R2=0.248


subplot(2,2,4), %画散点图，二次拟合 Plot scatter points with quadratic fitting
scatter(marineC,marineSt,50,'MarkerEdgeColor','k','MarkerFaceColor','k','LineWidth',1);hold on
A4=polyfit(marineC,marineSt,2);
AA4=polyval(A4,0:0.01:1);
plot(0:0.01:1,AA4,'k','LineWidth',1.5)
box('on');
set(gca,'LineWidth',2,'FontSize',14,'FontWeight','bold','Fontname','Times New Roman')
% y=-3.54895+16.04436*x-16.60223*x*x,p=0.04738,R2=0.30146
