# Supplementary material for: Evolution of foraging behaviour induces variable complexity-stability relationships in mutualist-exploiter-predator communities
Source: PLoS Comput Biol. 2025 Jul 9;21(7):e1013245. doi: 10.1371/journal.pcbi.1013245 (PMC12240360; doi:10.1371/journal.pcbi.1013245)
Supplement: S6 Appendix — (ZIP) [file pcbi.1013245.s006.zip › S6_Appendix/README.md]

ACCESS INFORMATION
Data from: Evolution of foraging behaviour induces variable complexity-stability relationships in mutualist-exploiter-predator communities

DATA & CODE FILE OVERVIEW
This data repository consist of 1 data file, 6 files and 19 code scripts, and this README document, with the following data and code filenames and variables

Data files and variables
1. [FIG5.xlsx] [obtained from the previous work: https://doi.org/10.1038/ncomms12573]

Code scripts and workflow

Regarding Figure 2 （Fig A in S4 Appendix adopts the same methodology）
(1) Execute the code bifur_r.m to obtain Fig. 2A;
(2) Execute the code run_lyapunov.m to obtain Fig. 2B;
(3) Execute the code runwanglin.m to obtain Fig. 2C and Fig. 2D.

Regarding Figure 3（Fig A in S3 Appendix adopts the same methodology）
(1) Execute the code equilibrium.m to compute all equilibrium points of the equation system, classify these equilibrium points according to different network structures, and store the results in equal_0001;
(2) Execute the code jacob.m to calculate the Jacobian matrix at each equilibrium point, compute the eigenvalues, extract the maximum real part of the eigenvalues, and generate Figure 3 based on these results.

Regarding Figure 4
(1) Access the differential equation solver implemented in adapt.m;
(2) Execute numerical simulations using newrun.m to determine species survival counts across varying g and β values;
(3) Generate graphical outputs via plot.m, with each parameter-specific subplot saved as individual .fig files (following the naming convention: [sequence]figure[figure#]beta[β-value]g[g-value].fig), then composite these 12 subplots to form Figure 4.

Regarding Figure 5
Execute the script figure5final_empirical.m to generate scatter plots based on freshwater and marine data, perform curve fitting, and produce the latter two subplots of Figure 5.

1. Figure 2A: bifurcation diagram;
2. Figure 2B: Lyapunov exponent spectrum; 
3. Figure 2C-D: time series of population biomass and foraging effort.
4. Figure 3 and Figure S6: Network structures and local stability change with beta and u1;
5. Figure 4: A multimodal connectance-stability relationship changes with N, beta and g;
6. Figure 5: Theoretical prediction (Fig. 5A-B) is derived from Figure 4 and empirical analysis (Fig. 5C-D) is derived from published data (Doi: 10.1038/ncomms12573);
7. Fig A(A) in S4 Appendix: time series of population biomass;
8. Fig A(B) in S4 Appendix: time series of foraging efforts;
9. Fig A(C-D) in S4 Appendix: Network structure changes with time;

SOFTWARE VERSIONS
All numerical simulations are via ode45 in Matlab R2016a.

REFERENCES
Empirical data comes from figure 2 presented in the previous work:
Jacquet, C., C. Moritz, L. Morissette, P. Legagneux, F. Massol, P. Archambault, and D. Gravel. 2016. No complexity–stability relationship in empirical ecosystems. Nature Communications 7:1-8. (https://doi.org/10.1038/ncomms12573)
